# Supplementary material for: Dehydrin CaDHN2 Enhances Drought Tolerance by Affecting Ascorbic Acid Synthesis under Drought in Peppers
Source: Plants (Basel). 2023 Nov 18;12(22):3895. doi: 10.3390/plants12223895 (PMC10675185; doi:10.3390/plants12223895)
Supplement: Supplementary file 1 [file plants-12-03895-s001.zip]

Archive with 1 entries (1 files):
- plants-2684795-supplementary.pdf
